# Supplementary material for: Piperazine-Substituted Pyranopyridines Exhibit Antiproliferative Activity and Act as Inhibitors of HBV Virion Production
Source: Int J Mol Sci. 2025 Apr 23;26(9):3991. doi: 10.3390/ijms26093991 (PMC12071598; doi:10.3390/ijms26093991)
Supplement: Supplementary file 1 [file ijms-26-03991-s001.zip]

Archive with 1 entries (1 files):
- ijms-3496671-supplementary.pdf
